# Supplementary material for: Strongylodon juangonzalezii, a remarkable new species of Strongylodon (Fabaceae) from Mulanay, Quezon Province, Philippines
Source: PhytoKeys. 2016 Oct 18;(73):1–12. doi: 10.3897/phytokeys.73.10055 (PMC5109900; doi:10.3897/phytokeys.73.10055)
Supplement: XML Treatment for Strongylodon juangonzalezii [file phytokeys.73.10055-treatment1.xml]

<!DOCTYPE tp:taxon-treatment
  PUBLIC "-//TaxonX//DTD Taxonomic Treatment Publishing DTD v0 20100105//EN" "tax-treatment-NSO.dtd">
<tp:taxon-treatment xmlns:tp="http://www.plazi.org/taxpub"><tp:treatment-meta><kwd-group><label>Taxon classification</label><kwd><named-content content-type="kingdom">Plantae</named-content></kwd><kwd><named-content content-type="order">Fabales</named-content></kwd><kwd><named-content content-type="family">Fabaceae</named-content></kwd></kwd-group><mixed-citation publication-type="journal"><person-group><name><surname>Hadsall</surname><given-names>Annalee S.</given-names></name><name><surname>Alejado</surname><given-names>Michelle DR.</given-names></name><name><surname>Larona</surname><given-names>Ariel R.</given-names></name><name><surname>Lambio</surname><given-names>Ivy Amor F.</given-names></name></person-group><article-title><italic><tp:taxon-name><tp:taxon-name-part taxon-name-part-type="genus">Strongylodon</tp:taxon-name-part> <tp:taxon-name-part taxon-name-part-type="species">juangonzalezii</tp:taxon-name-part></tp:taxon-name></italic>, a remarkable new species of <italic><tp:taxon-name><tp:taxon-name-part taxon-name-part-type="genus">Strongylodon</tp:taxon-name-part></tp:taxon-name></italic> (<tp:taxon-name><tp:taxon-name-part taxon-name-part-type="family">Fabaceae</tp:taxon-name-part></tp:taxon-name>) from Mulanay, Quezon Province, Philippines</article-title><source>PhytoKeys</source><day>18</day><month>10</month><year>2016</year><volume>2016</volume><issue>73</issue><fpage>1</fpage><lpage>12</lpage><pub-id pub-id-type="doi">10.3897/phytokeys.73.10055</pub-id></mixed-citation></tp:treatment-meta><tp:nomenclature><tp:taxon-name>
            <tp:taxon-name-part taxon-name-part-type="genus">Strongylodon</tp:taxon-name-part>
            <tp:taxon-name-part taxon-name-part-type="species">juangonzalezii</tp:taxon-name-part>
            <object-id xmlns:xlink="http://www.w3.org/1999/xlink" content-type="ipni" xlink:type="simple">urn:lsid:ipni.org:names:77158185-1</object-id>
          </tp:taxon-name><tp:taxon-authority>Hadsall, Alejado &amp; Cajano</tp:taxon-authority><tp:taxon-status xmlns:xlink="http://www.w3.org/1999/xlink" xlink:type="simple">sp. nov.</tp:taxon-status><xref ref-type="fig" rid="F2">Figures 2</xref><xref ref-type="fig" rid="F3">, 3</xref><xref ref-type="fig" rid="F4">, 4</xref></tp:nomenclature><tp:treatment-sec sec-type="diagnosis" id="SECID0ELAAE"><title>Diagnosis.</title><p><italic><tp:taxon-name><tp:taxon-name-part taxon-name-part-type="genus">Strongylodon</tp:taxon-name-part> <tp:taxon-name-part taxon-name-part-type="species">juangonzalezii</tp:taxon-name-part></tp:taxon-name></italic> a habens inflorescentiae racemi spicae densi plagiotropici, lilacinus cum iuvenibus et caerulei cum maturibus, et cum brachyblastae cylindricae et magis quam tres flores in congeners differt.</p><!--PageBreak--><p>
            <italic><tp:taxon-name><tp:taxon-name-part taxon-name-part-type="genus">Strongylodon</tp:taxon-name-part> <tp:taxon-name-part taxon-name-part-type="species">juangonzalezii</tp:taxon-name-part></tp:taxon-name></italic> differs from other species of <italic><tp:taxon-name><tp:taxon-name-part taxon-name-part-type="genus">Strongylodon</tp:taxon-name-part></tp:taxon-name></italic> in having dense plagiotropic raceme inflorescence with flowers that are lilac when young and turn blue when mature, and with brachyblasts that are cylindrical and more than 3 flowered.</p><fig id="F2" position="float" orientation="portrait"><label>Figure 2.</label><caption><p>
          <italic><tp:taxon-name><tp:taxon-name-part taxon-name-part-type="genus">Strongylodon</tp:taxon-name-part> <tp:taxon-name-part taxon-name-part-type="species">juangonzalezii</tp:taxon-name-part></tp:taxon-name></italic> sp. nov. <bold>A</bold> growth habit, inset shows the distinct middle and lateral stipules <bold>B</bold> portion of a flowering branch <bold>C</bold> Detached flower <bold>D</bold> dissected flower <bold>E</bold> calyx <bold>F</bold> androecium and anther <bold>G</bold> intact pod <bold>H</bold> pod opened to show the seeds <bold>I</bold> seeds, front and side view <bold>J</bold> brachyblast.</p></caption><graphic xmlns:xlink="http://www.w3.org/1999/xlink" xlink:href="phytokeys-073-001-g002.jpg" position="float" orientation="portrait" xlink:type="simple" id="oo_107110.jpg"/></fig><fig id="F3" position="float" orientation="portrait"><label>Figure 3.</label><caption><p>Voucher specimen of <italic><tp:taxon-name><tp:taxon-name-part taxon-name-part-type="genus">Strongylodon</tp:taxon-name-part> <tp:taxon-name-part taxon-name-part-type="species">juangonzalezii</tp:taxon-name-part></tp:taxon-name></italic> sp. nov.</p></caption><graphic xmlns:xlink="http://www.w3.org/1999/xlink" xlink:href="phytokeys-073-001-g003.jpg" position="float" orientation="portrait" xlink:type="simple" id="oo_107111.jpg"/></fig><fig id="F4" position="float" orientation="portrait"><label>Figure 4.</label><caption><p>
          <italic><tp:taxon-name><tp:taxon-name-part taxon-name-part-type="genus">Strongylodon</tp:taxon-name-part> <tp:taxon-name-part taxon-name-part-type="species">juangonzalezii</tp:taxon-name-part></tp:taxon-name></italic> sp. nov. <bold>A</bold> inflorescence <bold>B</bold> inflorescence showing point of attachment <bold>C</bold> opened pod to show seeds <bold>D</bold> young pod <bold>E</bold> mature seeds from the wild. Photographs by Mary Ann O. Cajano (deceased 6 December 2015) and Michelle DR. Alejado.</p></caption><graphic xmlns:xlink="http://www.w3.org/1999/xlink" xlink:href="phytokeys-073-001-g004.jpg" position="float" orientation="portrait" xlink:type="simple" id="oo_107112.jpg"/></fig><!--PageBreak--><!--PageBreak--><!--PageBreak--><!--PageBreak--><!--PageBreak--><!--PageBreak--></tp:treatment-sec><tp:treatment-sec sec-type="material" id="SECID0E3EAE"><title>Type.</title><p>PHILIPPINES. Luzon, Island, Quezon Province, Municipality of Mulanay, Barangay Buenavista, Sitio Maglayaw, Buenavista Protected Landscape (<named-content xmlns:xlink="http://www.w3.org/1999/xlink" content-type="dwc:institutional_code" xlink:type="simple">BPL</named-content>), <named-content xmlns:xlink="http://www.w3.org/1999/xlink" content-type="dwc:verbatimCoordinates" xlink:type="simple"><named-content content-type="geo-json" specific-use="{&#34;type&#34;:&#34;Point&#34;,&#34;coordinates&#34;:[121.404167,13.522222]}" id="NCID0EJFAE" xlink:type="simple">13°31'20"N, 121°24'15"E</named-content></named-content>, 295 m, 5 February 2015, <italic>Cajano &amp; Alejado 7708</italic> (holotype <named-content xmlns:xlink="http://www.w3.org/1999/xlink" content-type="dwc:institutional_code" xlink:type="simple">CAHUP</named-content> 73152!, isotype <named-content xmlns:xlink="http://www.w3.org/1999/xlink" content-type="dwc:institutional_code" xlink:type="simple">PNH</named-content>).</p></tp:treatment-sec><tp:treatment-sec sec-type="description" id="SECID0EYFAE"><title>Description.</title><p>Woody vine reaching the top of the canopy. Mature branches glabrous with lenticels. Leaves 3-foliolate, each 3-nerved, adaxial and abaxial surfaces dark green, margin entire, apex acute, base rounded; lateral leaflets broadly-ovate, oblique, 9 cm long, 6.2 cm wide; terminal leaflet ovate-elliptic, 10.4 cm long, 6.0 cm wide; petiole green, glabrous, base swollen, 12.4–12.6 cm long; rachis green, glabrous, 2.8–2.9 cm long; petiolule green, glabrous, base swollen, 1.2 cm long; stipules three, basifixed, axillary, middle one cylindrical and persistent, lateral ones caducous, leaving conspicuous scars. Inflorescence a dense plagiotropic raceme, up to 12.0 cm long, branches alternating on the main axes; peduncle 2–8 cm, shorter than flowering axis; lateral flowering branches 13.0–27.0 cm long, occurring in pairs, arising from node; pedicel 1.7–1.9 cm long; brachyblasts warty, more than 3-flowered, 5 mm long and 1 mm wide. Flowers 7–9 in a cluster, arranged alternately, 27–31 flowers in a cluster in a lateral branch, with outer flowers opening first; young flowers lilac; calyx lilac, cup-shaped, glabrous, entire; standard petal lanceolate, 2.5–2.6 cm long, 1.3–1.4 cm wide, basal portion ridged, both surfaces of standard petal turns light blue when mature; wings oval 1.2–1.4 cm long, 0.6–0.7 cm wide, slightly auricled at base, upper surface of wings from margin up to 3 mm turns blue when mature, lower surface white; keels lanceolate, 2.8–3.0 cm long, 1.2–1.3 cm wide, both surfaces turn light blue when mature. Ovary pubescent. Pod oblong, globose, unilocular, continuous 6.1–7.5 cm long, 3.9–4.0 cm wide, base rounded, apex aligned with longitudinal axis of fruit, with a green hook, surface glabrous, green with irregular brown marks, dehiscing longitudinally along both sutures. Seeds smooth, symmetrical, 2–3 in a pod, dorsal portion flattened, ventral portion inflated, 2.7–3.1 cm long, 2.1–2.4 cm wide; seed position transverse to fruit length; funiculus whitish, running along ventral side of seed, when mature funiculus is detached leaving a flat scar; hilum linear, around 1.6–1.8 cm of seed, white, with light brown rim; raphe visible; seed coat maroon and shiny when fresh, turning dark brown, papery and wrinkled when mature, not adhering to inner fruit wall.</p><table-wrap id="T1" position="float" orientation="portrait"><label>Table 1.</label><caption><p>Morphological comparison of <italic><tp:taxon-name><tp:taxon-name-part taxon-name-part-type="genus">Strongylodon</tp:taxon-name-part> <tp:taxon-name-part taxon-name-part-type="species">juangonzalezii</tp:taxon-name-part></tp:taxon-name></italic> sp. nov. with other Philippine species of <italic><tp:taxon-name><tp:taxon-name-part taxon-name-part-type="genus">Strongylodon</tp:taxon-name-part></tp:taxon-name></italic>.</p></caption><table id="TID0ESVAE" rules="all"><tbody><tr><th rowspan="1" colspan="1">Characters</th><th rowspan="1" colspan="1">
              <italic><tp:taxon-name><tp:taxon-name-part taxon-name-part-type="genus">Strongylodon</tp:taxon-name-part> <tp:taxon-name-part taxon-name-part-type="species">juangonzalezii</tp:taxon-name-part></tp:taxon-name></italic>
            </th><th rowspan="1" colspan="1">
              <italic><tp:taxon-name><tp:taxon-name-part taxon-name-part-type="genus">Strongylodon</tp:taxon-name-part> <tp:taxon-name-part taxon-name-part-type="species">caeruleus</tp:taxon-name-part></tp:taxon-name></italic>
            </th><th rowspan="1" colspan="1">
              <italic><tp:taxon-name><tp:taxon-name-part taxon-name-part-type="genus">Strongylodon</tp:taxon-name-part> <tp:taxon-name-part taxon-name-part-type="species">elmeri</tp:taxon-name-part></tp:taxon-name></italic>
            </th><th rowspan="1" colspan="1">
              <italic><tp:taxon-name><tp:taxon-name-part taxon-name-part-type="genus">Strongylodon</tp:taxon-name-part> <tp:taxon-name-part taxon-name-part-type="species">lucidus</tp:taxon-name-part></tp:taxon-name></italic>
            </th><th rowspan="1" colspan="1">
              <italic><tp:taxon-name><tp:taxon-name-part taxon-name-part-type="genus">Strongylodon</tp:taxon-name-part> <tp:taxon-name-part taxon-name-part-type="species">macrobotrys</tp:taxon-name-part></tp:taxon-name></italic>
            </th><th rowspan="1" colspan="1">
              <italic><tp:taxon-name><tp:taxon-name-part taxon-name-part-type="genus">Strongylodon</tp:taxon-name-part> <tp:taxon-name-part taxon-name-part-type="species">pulcher</tp:taxon-name-part></tp:taxon-name></italic>
            </th><th rowspan="1" colspan="1">
              <italic><tp:taxon-name><tp:taxon-name-part taxon-name-part-type="genus">Strongylodon</tp:taxon-name-part> <tp:taxon-name-part taxon-name-part-type="species">zschokkei</tp:taxon-name-part></tp:taxon-name></italic>
            </th><th rowspan="1" colspan="1">
              <italic><tp:taxon-name><tp:taxon-name-part taxon-name-part-type="genus">Strongylodon</tp:taxon-name-part> <tp:taxon-name-part taxon-name-part-type="species">loheri</tp:taxon-name-part></tp:taxon-name></italic>
            </th></tr><tr><td rowspan="1" colspan="1">
              <bold>Terminal leaflet</bold>
            </td><td rowspan="1" colspan="1">ovate-elliptic</td><td rowspan="1" colspan="1">ovate</td><td rowspan="1" colspan="1">elliptic to ovate-elliptic</td><td rowspan="1" colspan="1">ovate, wide ovate or orbicular</td><td rowspan="1" colspan="1">elliptic to ovate-elliptic</td><td rowspan="1" colspan="1">ovate-elliptic, elliptic or oblong</td><td rowspan="1" colspan="1">elliptic or ovate</td><td rowspan="1" colspan="1">ovate</td></tr><tr><td rowspan="1" colspan="1">
              <bold>Size of terminal leaflet (cm)</bold>
            </td><td rowspan="1" colspan="1">10.4 × 6</td><td rowspan="1" colspan="1">11–19.5 × 6.5–11</td><td rowspan="1" colspan="1">10.5–19 × 3.5–7</td><td rowspan="1" colspan="1">0.6–1.3 × 0.55–0.9</td><td rowspan="1" colspan="1">12–15.5 × 5.5–7.3</td><td rowspan="1" colspan="1">13–22 × 4.2–13</td><td rowspan="1" colspan="1">8.5–16 × 3.3–6.7</td><td rowspan="1" colspan="1">10–15 × 6–7.5</td></tr><tr><td rowspan="1" colspan="1">
              <bold>Lateral leaflet</bold>
            </td><td rowspan="1" colspan="1">broadly ovate</td><td rowspan="1" colspan="1">ovate</td><td rowspan="1" colspan="1">ovate</td><td rowspan="1" colspan="1">ovate</td><td rowspan="1" colspan="1">ovate</td><td rowspan="1" colspan="1">oblong</td><td rowspan="1" colspan="1">ovate</td><td rowspan="1" colspan="1">ovate</td></tr><tr><td rowspan="1" colspan="1">
              <bold>Size of lateral leaflet (cm)</bold>
            </td><td rowspan="1" colspan="1">9 × 6.2</td><td rowspan="1" colspan="1">9–16 × 4–8</td><td rowspan="1" colspan="1">7.5–16 × 3–7</td><td rowspan="1" colspan="1">5–12 × 3–8</td><td rowspan="1" colspan="1">9–15 × 3.5–8</td><td rowspan="1" colspan="1">11.5–19 × 4.5–10.5</td><td rowspan="1" colspan="1">9–13 × 2.8–6</td><td rowspan="1" colspan="1">10–13.5 × 4.5–5.5</td></tr><tr><td rowspan="1" colspan="1">
              <bold>Flowering habit</bold>
            </td><td rowspan="1" colspan="1">dense plagiotropic raceme</td><td rowspan="1" colspan="1">axillary raceme</td><td rowspan="1" colspan="1">compact, subglobose, terminal raceme</td><td rowspan="1" colspan="1">pendulous, terminal raceme</td><td rowspan="1" colspan="1">pendulous, axillary to terminal raceme</td><td rowspan="1" colspan="1">pendulous, terminal raceme</td><td rowspan="1" colspan="1">pendulous terminal raceme</td><td rowspan="1" colspan="1">pendulous raceme</td></tr><tr><td rowspan="1" colspan="1">
              <bold>Length of inflorescence axis (cm)</bold>
            </td><td rowspan="1" colspan="1">13–27</td><td rowspan="1" colspan="1">21–24</td><td rowspan="1" colspan="1">18–60</td><td rowspan="1" colspan="1">5.5–30</td><td rowspan="1" colspan="1">150</td><td rowspan="1" colspan="1">3.5–11</td><td rowspan="1" colspan="1">19–29</td><td rowspan="1" colspan="1">10–19</td></tr><tr><td rowspan="1" colspan="1">
              <bold>Brachyblast</bold>
            </td><td rowspan="1" colspan="1">warty</td><td rowspan="1" colspan="1">cylindric</td><td rowspan="1" colspan="1">warty</td><td rowspan="1" colspan="1">warty</td><td rowspan="1" colspan="1">warty</td><td rowspan="1" colspan="1">cylindric</td><td rowspan="1" colspan="1">warty</td><td rowspan="1" colspan="1">warty</td></tr><tr><td rowspan="1" colspan="1">
              <bold>Number of flowers in a cluster</bold>
            </td><td rowspan="1" colspan="1">7–9</td><td rowspan="1" colspan="1">7–14</td><td rowspan="1" colspan="1">no available data</td><td rowspan="1" colspan="1">2–3</td><td rowspan="1" colspan="1">5–8</td><td rowspan="1" colspan="1">4–10</td><td rowspan="1" colspan="1">4–7</td><td rowspan="1" colspan="1">5–6</td></tr><tr><td rowspan="1" colspan="1">
              <bold>Color of flowers</bold>
            </td><td rowspan="1" colspan="1">Lilac when young, then blue when mature</td><td rowspan="1" colspan="1">purplish-blue</td><td rowspan="1" colspan="1">bluish-green</td><td rowspan="1" colspan="1">orange-red</td><td rowspan="1" colspan="1">bluish-green</td><td rowspan="1" colspan="1">purplish-blue</td><td rowspan="1" colspan="1">purplish-blue</td><td rowspan="1" colspan="1">purplish-blue</td></tr><tr><td rowspan="1" colspan="1">
              <bold>Pedicel length (cm)</bold>
            </td><td rowspan="1" colspan="1">1.7–1.9</td><td rowspan="1" colspan="1">1–1.8</td><td rowspan="1" colspan="1">3</td><td rowspan="1" colspan="1">1.0–2.8</td><td rowspan="1" colspan="1">1.8–4</td><td rowspan="1" colspan="1">1.5–2.0</td><td rowspan="1" colspan="1">1.8–2.3</td><td rowspan="1" colspan="1">2.3–2.5</td></tr><tr><td rowspan="1" colspan="1">
              <bold>Calyx</bold>
            </td><td rowspan="1" colspan="1">lilac, cup-shaped</td><td rowspan="1" colspan="1">purplish, campanulate</td><td rowspan="1" colspan="1">green, campanulate</td><td rowspan="1" colspan="1">green, campanulate</td><td rowspan="1" colspan="1">purplish, campanulate</td><td rowspan="1" colspan="1">green, campanulate</td><td rowspan="1" colspan="1">blue, campanulate</td><td rowspan="1" colspan="1">green, campanulate</td></tr><tr><td rowspan="1" colspan="1">
              <bold>Standard petal</bold>
            </td><td rowspan="1" colspan="1">lanceolate,</td><td rowspan="1" colspan="1">ovate–lanceolate</td><td rowspan="1" colspan="1">ovate</td><td rowspan="1" colspan="1">lanceolate–ovate</td><td rowspan="1" colspan="1">ovate, reflexed</td><td rowspan="1" colspan="1">lanceolate</td><td rowspan="1" colspan="1">ovate, reflexed</td><td rowspan="1" colspan="1">oblong</td></tr><tr><td rowspan="1" colspan="1">
              <bold>Size of standard petal (cm)</bold>
            </td><td rowspan="1" colspan="1">2.5–2.6 × 1.3–1.4</td><td rowspan="1" colspan="1">2.6–2.8 × 1.2–1.6</td><td rowspan="1" colspan="1">2–3 × 1.1–1.6</td><td rowspan="1" colspan="1">1.7–3.1 × 1–1.2</td><td rowspan="1" colspan="1">3.7–4.8 × 1.7–2.5</td><td rowspan="1" colspan="1">2.1–2.5 × 0.9–1</td><td rowspan="1" colspan="1">2.9–3 × 1–1.5</td><td rowspan="1" colspan="1">3–3.3 × 1.8–1.9</td></tr><tr><td rowspan="1" colspan="1">
              <bold>Wing petal shape</bold>
            </td><td rowspan="1" colspan="1">oval</td><td rowspan="1" colspan="1">oblong</td><td rowspan="1" colspan="1">oblong</td><td rowspan="1" colspan="1">oblong</td><td rowspan="1" colspan="1">oblong–elliptic</td><td rowspan="1" colspan="1">oblong</td><td rowspan="1" colspan="1">oblong</td><td rowspan="1" colspan="1">oblong</td></tr><tr><td rowspan="1" colspan="1">
              <bold>Size of wing petal (mm)</bold>
            </td><td rowspan="1" colspan="1">12–14 × 6–7</td><td rowspan="1" colspan="1">12–14 × 5–7.5</td><td rowspan="1" colspan="1">11–13 × 5.5–7</td><td rowspan="1" colspan="1">7–11 × 3.5–6</td><td rowspan="1" colspan="1">20–24 × 8–10</td><td rowspan="1" colspan="1">8–11 × 3–4.5</td><td rowspan="1" colspan="1">10–13 × 5–6</td><td rowspan="1" colspan="1">14–17 × 7–9</td></tr><tr><td rowspan="1" colspan="1">
              <bold>Size of keel petals (mm)</bold>
            </td><td rowspan="1" colspan="1">28–30 × 12–13</td><td rowspan="1" colspan="1">27–28 × 4–6</td><td rowspan="1" colspan="1">20–28 × 6–8</td><td rowspan="1" colspan="1">14–28 × 4–9</td><td rowspan="1" colspan="1">45–48 × 11–13</td><td rowspan="1" colspan="1">21–23 × 4–5</td><td rowspan="1" colspan="1">26–28 × 5–6</td><td rowspan="1" colspan="1">29–35 × 7–9.5</td></tr><tr><td rowspan="1" colspan="1">
              <bold>Pod shape</bold>
            </td><td rowspan="1" colspan="1">oblong, globose</td><td rowspan="1" colspan="1">elliptic, inflated, rugose</td><td rowspan="1" colspan="1">elliptic, rugose</td><td rowspan="1" colspan="1">elliptic to elliptic-orbicular</td><td rowspan="1" colspan="1">elliptic, inflated, rugose</td><td rowspan="1" colspan="1">elliptic, inflated, rugose</td><td rowspan="1" colspan="1">elliptic, compressed</td><td rowspan="1" colspan="1">oblong or elliptic, inflated</td></tr><tr><td rowspan="1" colspan="1">
              <bold>Size of pod (cm)</bold>
            </td><td rowspan="1" colspan="1">6.1–7.5 × 3.9–4.0</td><td rowspan="1" colspan="1">3.5 × 2.1</td><td rowspan="1" colspan="1">4–7.5 × 2.2–4</td><td rowspan="1" colspan="1">3–8 × 2–4.5</td><td rowspan="1" colspan="1">8.5–13 × 6</td><td rowspan="1" colspan="1">5.5 × 3.5</td><td rowspan="1" colspan="1">9 × 3.5</td><td rowspan="1" colspan="1">4.5–6 × 2–2.5</td></tr><tr><td rowspan="1" colspan="1">
              <bold>Altitude (m)</bold>
            </td><td rowspan="1" colspan="1">295</td><td rowspan="1" colspan="1">500–1200</td><td rowspan="1" colspan="1">low to medium altitude up to 1600</td><td rowspan="1" colspan="1">0–1500</td><td rowspan="1" colspan="1">110–1000</td><td rowspan="1" colspan="1">80–1200</td><td rowspan="1" colspan="1">ca. 1400</td><td rowspan="1" colspan="1">1300–1900</td></tr></tbody></table></table-wrap></tp:treatment-sec><tp:treatment-sec sec-type="etymology" id="SECID0E33AE"><title>Etymology.</title><p>This new species is named after Dr. Juan Carlos Tecson Gonzalez, current director <named-content xmlns:xlink="http://www.w3.org/1999/xlink" content-type="dwc:institutional_code" xlink:type="simple">UPLB</named-content>-MNH, professor of zoology, one of the Philippines ten outstanding young scientists in 2011, a passionate conservationist and ornithologist.</p></tp:treatment-sec><tp:treatment-sec sec-type="distribution" id="SECID0EO4AE"><title>Distribution.</title><p>So far only two thriving lianas of this species are known from Buenavista Protected Landscape, Mulanay, Quezon Province where it was collected.</p></tp:treatment-sec><tp:treatment-sec sec-type="habitat" id="SECID0ET4AE"><title>Habitat and ecology.</title><p>This liana thrives in a disturbed secondary growth forest climbing atop a large tree at an altitude of 295 m. The area is adjacent to an old coconut plantation.</p></tp:treatment-sec><tp:treatment-sec sec-type="phenology" id="SECID0EY4AE"><title>Phenology.</title><p>Flowering and fruiting from February to mid-March.</p></tp:treatment-sec><tp:treatment-sec sec-type="material" id="SECID0E44AE"><title>Additional specimens examined.</title><p>Other species of <italic><tp:taxon-name><tp:taxon-name-part taxon-name-part-type="genus">Strongylodon</tp:taxon-name-part></tp:taxon-name></italic> collected in the Philippines were also examined.</p><p>
            <!--PageBreak-->
            <italic><tp:taxon-name><tp:taxon-name-part taxon-name-part-type="genus">Strongylodon</tp:taxon-name-part> <tp:taxon-name-part taxon-name-part-type="species">caeruleus</tp:taxon-name-part></tp:taxon-name></italic> Merr., Luzon Island, Laguna Province, <italic>ML Steiner 1742</italic>, March 1959, (<named-content xmlns:xlink="http://www.w3.org/1999/xlink" content-type="dwc:institutional_code" xlink:type="simple">PNH</named-content>);</p><p>
            <italic><tp:taxon-name><tp:taxon-name-part taxon-name-part-type="genus">Strongylodon</tp:taxon-name-part> <tp:taxon-name-part taxon-name-part-type="species">elmeri</tp:taxon-name-part></tp:taxon-name></italic> Merr., Luzon Island, Laguna Province, <italic>ML Steiner s.n.</italic>, 17 April 1955, (<named-content xmlns:xlink="http://www.w3.org/1999/xlink" content-type="dwc:institutional_code" xlink:type="simple">PNH</named-content>);</p><p>
            <italic><tp:taxon-name><tp:taxon-name-part taxon-name-part-type="genus">Strongylodon</tp:taxon-name-part> <tp:taxon-name-part taxon-name-part-type="species">macrobotrys</tp:taxon-name-part></tp:taxon-name></italic> A. Gray Exsicc. <italic>Gates CA 1442</italic>, <italic>1443</italic>, <italic>1444</italic>; <italic>Hernaez CA 12426</italic>; <italic>Orlido CA 10250</italic>; <italic>Pancho CA 18190</italic>, <italic>Reyes CA 2921</italic> (CAHP);</p><p>
            <italic><tp:taxon-name><tp:taxon-name-part taxon-name-part-type="genus">Strongylodon</tp:taxon-name-part> <tp:taxon-name-part taxon-name-part-type="species">pulcher</tp:taxon-name-part></tp:taxon-name></italic> C.B. Robinson, Mindanao Island, Agusan Province, <italic>C. Mahesa &amp; J. Escasina s.n.</italic>, 23 February 1967, (<named-content xmlns:xlink="http://www.w3.org/1999/xlink" content-type="dwc:institutional_code" xlink:type="simple">PNH</named-content>); Visayas Island, Leyte Province, <italic>G.E. Edano 14235</italic>, 15 March 1950, (<named-content xmlns:xlink="http://www.w3.org/1999/xlink" content-type="dwc:institutional_code" xlink:type="simple">PNH</named-content>); Mindanao Island, Bukidnon Province, <italic>MD Sulit s.n.</italic>, 10 March 1949, (<named-content xmlns:xlink="http://www.w3.org/1999/xlink" content-type="dwc:institutional_code" xlink:type="simple">PNH</named-content>); Visayas Island, Leyte Province, <italic>G. Edano s.n.</italic>, February 1923, (<named-content xmlns:xlink="http://www.w3.org/1999/xlink" content-type="dwc:institutional_code" xlink:type="simple">PNH</named-content>);</p><p>
            <italic><tp:taxon-name><tp:taxon-name-part taxon-name-part-type="genus">Strongylodon</tp:taxon-name-part> <tp:taxon-name-part taxon-name-part-type="species">zschokkei</tp:taxon-name-part></tp:taxon-name></italic> Elmer, Luzon Island, Mountain Province, <italic>M. Celestino s.n.</italic>, 13 March 1948, (<named-content xmlns:xlink="http://www.w3.org/1999/xlink" content-type="dwc:institutional_code" xlink:type="simple">PNH</named-content>).</p></tp:treatment-sec><tp:treatment-sec sec-type="conservation status" id="SECID0EJDAG"><title>Conservation status.</title><p>All the materials used in this study were collected from a single population known only from the type locality in a region that is still poorly known botanically. This was the first documentation done inside the protected area. We suggest the preliminary conservation status of this species as Data Deficient (<abbrev xmlns:xlink="http://www.w3.org/1999/xlink" xlink:title="Data Deficient" id="ABBRID0EPDAG" xlink:type="simple">DD</abbrev>; IUCN 2014) and endemic to Luzon Island.</p></tp:treatment-sec><tp:treatment-sec sec-type="discussion" id="SECID0EWDAG"><title>Discussions.</title><p>
            <italic><tp:taxon-name><tp:taxon-name-part taxon-name-part-type="genus">Strongylodon</tp:taxon-name-part> <tp:taxon-name-part taxon-name-part-type="species">juangonzalezii</tp:taxon-name-part></tp:taxon-name></italic> exhibits plagiotropic branches where the dense racemose inflorescences are attached. In the wild, two colors of the flowers are exhibited – lilac color can be observed in young or newly-opened flowers while the mature ones are blue. This is quite remarkable compared with other species of <italic><tp:taxon-name><tp:taxon-name-part taxon-name-part-type="genus">Strongylodon</tp:taxon-name-part></tp:taxon-name></italic> whose flowers retain the same color from bud to fully opened stage. Its pod is oblong and globose while the rest of the species are elliptic. Three shapes of wing petals exist in <italic><tp:taxon-name><tp:taxon-name-part taxon-name-part-type="genus">Strongylodon</tp:taxon-name-part></tp:taxon-name></italic>. It is oval in <italic><tp:taxon-name><tp:taxon-name-part taxon-name-part-type="genus">Strongylodon</tp:taxon-name-part> <tp:taxon-name-part taxon-name-part-type="species">juangonzalezii</tp:taxon-name-part></tp:taxon-name></italic>, oblong on <italic><tp:taxon-name><tp:taxon-name-part taxon-name-part-type="genus">Strongylodon</tp:taxon-name-part> <tp:taxon-name-part taxon-name-part-type="species">caeruleus</tp:taxon-name-part></tp:taxon-name></italic>, <italic><tp:taxon-name><tp:taxon-name-part taxon-name-part-type="genus">Strongylodon</tp:taxon-name-part> <tp:taxon-name-part taxon-name-part-type="species">elmeri</tp:taxon-name-part></tp:taxon-name></italic>, <italic><tp:taxon-name><tp:taxon-name-part taxon-name-part-type="genus">Strongylodon</tp:taxon-name-part> <tp:taxon-name-part taxon-name-part-type="species">lucidus</tp:taxon-name-part></tp:taxon-name></italic>, <italic><tp:taxon-name><tp:taxon-name-part taxon-name-part-type="genus">Strongylodon</tp:taxon-name-part> <tp:taxon-name-part taxon-name-part-type="species">pulcher</tp:taxon-name-part></tp:taxon-name></italic>, <italic><tp:taxon-name><tp:taxon-name-part taxon-name-part-type="genus">Strongylodon</tp:taxon-name-part> <tp:taxon-name-part taxon-name-part-type="species">zschokkei</tp:taxon-name-part></tp:taxon-name></italic>, <italic><tp:taxon-name><tp:taxon-name-part taxon-name-part-type="genus">Strongylodon</tp:taxon-name-part> <tp:taxon-name-part taxon-name-part-type="species">loheri</tp:taxon-name-part></tp:taxon-name></italic> and oblong-elliptic in <italic><tp:taxon-name><tp:taxon-name-part taxon-name-part-type="genus">Strongylodon</tp:taxon-name-part> <tp:taxon-name-part taxon-name-part-type="species">macrobotrys</tp:taxon-name-part></tp:taxon-name></italic>. Calyx shape of <italic><tp:taxon-name><tp:taxon-name-part taxon-name-part-type="genus">Strongylodon</tp:taxon-name-part> <tp:taxon-name-part taxon-name-part-type="species">juangonzalezii</tp:taxon-name-part></tp:taxon-name></italic> is cup-shaped which makes it distinct from the rest. Compared with the other species, <italic><tp:taxon-name><tp:taxon-name-part taxon-name-part-type="genus">Strongylodon</tp:taxon-name-part> <tp:taxon-name-part taxon-name-part-type="species">juangonzalezii</tp:taxon-name-part></tp:taxon-name></italic> occurs at lower elevation.</p></tp:treatment-sec></tp:taxon-treatment>
